# Supplementary material for: B Cell Subsets and Immune Checkpoint Expression in Patients with Chronic Lymphocytic Leukemia
Source: Curr Issues Mol Biol. 2024 Feb 23;46(3):1731–40. doi: 10.3390/cimb46030112 (PMC10969689; doi:10.3390/cimb46030112)
Supplement: Supplementary file 1 [file cimb-46-00112-s001.zip]

Archive with 1 entries (1 files):
- cimb-2842722-supplementary.pdf
